# Supplementary material for: CD38 ligation in sepsis promotes nicotinamide phosphoribosyltransferase-mediated IL-6 production in kidney stromal cells
Source: Nephrol Dial Transplant. 2024 Nov 20;40(7):1310–21. doi: 10.1093/ndt/gfae269 (PMC12207605; doi:10.1093/ndt/gfae269)
Supplement: gfae269_Supplemental_Files [file gfae269_supplemental_files.zip]

Archive with 3 entries (3 files):
- Supplementary_figures.pdf
- Supplementary_methods.docx
- Supplementary_tables.pdf
